# Supplementary material for: NSUN2 Negatively Regulates TP53 mRNA Stability to Promote the Malignant Progression of Nasopharyngeal Carcinoma
Source: Cancers (Basel). 2025 Dec 10;17(24):3950. doi: 10.3390/cancers17243950 (PMC12731150; doi:10.3390/cancers17243950)
Supplement: Supplementary file 1 [file cancers-17-03950-s001.zip]

Archive with 3 entries (3 files):
- Original image for checking.pdf
- Supplementary Figures.pdf
- Supplementary Table S1. Screening list of potential downstream target genes of NSUN2.xlsx
