# Supplementary material for: NSUN2 Negatively Regulates TP53 mRNA Stability to Promote the Malignant Progression of Nasopharyngeal Carcinoma
Source: Cancers (Basel). 2025 Dec 10;17(24):3950. doi: 10.3390/cancers17243950 (PMC12731150; doi:10.3390/cancers17243950)
Supplement: Supplementary file 1 [file cancers-17-03950-s001.zip › Supplementary Table S1. Screening list of potential downstream target genes of NSUN2.xlsx]

## Sheet: Sheet 1
NSUN2-related m5C target genes	GSE12452-DEG	Tumour suppressor	Downstream target
SAMD11	MUC4	CDKN2C	TP53
NOC2L	GSTA3	FACD2	PTEN
HES4	MUC16	VHL
ISG15	CLIC6	FAT1
AGRN	TTC9	CDKN2A/CDKN2B
SDF4	B3GNT7	TET1
B3GALT6	CLDN10	PTEN
UBE2J2	AQP3	BIRC3/BIRC2
ACAP3	TPPP3	BRCA2
CPSF3L	ATP12A	RB1
DVL1	DUOX1	CYLD
CCNL2	CFAP276	CDH1
MRPL20	CHST6	TP53
ATAD3B	MGLL	MAP2K4
SSU72	UPK1B	NF1
MIB2	MUC1	SMARCB1
CDK11B	SCIN	CASP9
SLC35E2B	SPATA4	ARHGEF10L
CDK11A	DNAAF6	IGF2BP2
NADK	SMIM5	N4BP2
GNB1	ROPN1L	HELQ
PRKCZ	WDR38	FAM175A
MORN1	CLDN23	CASP3
RER1	CRACDL	LINCO1060
PANK4	TMEM45B	PDE4D
MEGF6	CDH26	RAD17
WRAP73	ADSS1	ARHGEF10
CEP104	TRIM7	LEPROTL1
DFFB	ADGRF1	PTPED
NPHP4	HOATZ	KAT6B
KCNAB2	SRGAP3-AS2	CPEB3
RPL22	C19orf33	MGMT
ICMT	AKAP14	KIAA1551
GPR153	PIFO	USP44
NOL9	DUOXA1	SETD1B
DNAJC11	SMIM22	LINC00375
CAMTA1	MEIG1	CPG5
PER3	C7orf57	SOX21
RERE	CXCL10	BAZ1A
ENO1	TMC5	MIDEAS
H6PD	CCDC96	RFWD3
SLC25A33	CFAP47	MAFTRR
TMEM201	LOC105371267	LINC00662
KIF1B	DNALI1
PGD	DHRS9
DFFA	VWA5A
TARDBP	CDC20B
PTCHD2	AK7
AGTRAP	DNAI1
C1orf167	RRAD
CLCN6	SLC16A5
KIAA2013	SLC22A16
PLOD1	HS3ST6
MFN2	DRC1
TNFRSF1B	MORN5
DHRS3	KRT4
KAZN	EP300-AS1
EFHD2	CXCL11
AGMAT	TP53INP2
SPEN	C11orf97
CLCNKA	PHYHD1
EPHA2	CFAP45
RSG1	BCAS1
NECAP2	LRRC10B
NBPF1	BICDL2
ATP13A2	UBXN10
SDHB	LOC101928817
RCC2	RSPH14
ALDH4A1	RSPH9
UBR4	ZMYND12
EMC1	PRSS23
AKR7A2	ALDH3A1
CAPZB	CFAP95
OTUD3	CES2
CAMK2N1	TEKT2
PINK1	C9orf24
DDOST	SPAG6
HP1BP3	MS4A8
EIF4G3	DNAH12
ECE1	DNAJA4
USP48	LRRC71
HSPG2	CFAP126
CDC42	SLC44A4
KDM1A	LOC105375492
LUZP1	SERPINB2
E2F2	C11orf16
RPL11	SLC2A10
GALE	VILL
SRSF10	PZP
NIPAL3	MFSD4A
RUNX3	C1orf116
SEPN1	SPA17
UBXN11	VSIG2
HMGN2	FRAT1
RPS6KA1	FAM81B
ARID1A	DNAH10
ZDHHC18	GDA
NUDC	TRAK1
GPR3	DYNLRB2
AHDC1	ADH7
STX12	FAM216B
PPP1R8	ODAD1
EYA3	ZMYND10
DNAJC8	CCDC17
SESN2	RSPH4A
RCC1	C20orf85
GMEB1	ZNF295-AS1
SRSF4	DNAAF3
MECR	DNAH2
SERINC2	BBOF1
TINAGL1	TEKT1
PEF1	RIIAD1
COL16A1	DRC7
BAI2	PLBD1
SPOCD1	EYA4
KHDRBS1	CAPN5
KPNA6	TUBA4B
HDAC1	S100P
KIAA1522	CEACAM5
YARS	NID1
S100PBP	PPP1R36
RNF19B	CCDC81
AK2	LRRC4
ZNF362	ODAD2
ZSCAN20	CEACAM6
CSMD2	TMEM190
SFPQ	DNAH9
ZMYM4	C9orf116
KIAA0319L	SLC51A
NCDN	TPPP
PSMB2	CDKL2
CLSPN	EPHA2
ADPRHL2	TMEM232
MAP7D1	IQCA1
MRPS15	PI3
GRIK3	DENND2C
MEAF6	LOC388780
GNL2	ATP6V0A4
CDCA8	LRRC34
MANEAL	CHST9
C1orf122	CAPS
AKIRIN1	FUT2
MACF1	C5orf49
KIAA0754	IQCD
PABPC4	SERPINB7
PPIE	CFAP161
BMP8B	PCSK5
TRIT1	CCNO
MYCL1	PACRG
MFSD2A	DNAAF11
COL9A2	CFAP52
SMAP2	CAPSL
CITED4	TSPAN1
SCMH1	RGS22
PPIH	ANXA11
LEPRE1	EFHB
ZNF691	FCGR3B
SLC2A1	LCA5L
EBNA1BP2	CFAP299
CDC20	FAM229B
ELOVL1	CFAP251
SZT2	TYMS
HYI	RAB38
PTPRF	PCNA
ATP6V0B	DTL
B4GALT2	GMNN
SLC6A9	MLPH
DMAP1	DNAI7
C1orf228	CFAP300
KIF2C	DEGS2
UROD	CKB
TESK2	CFAP206
MMACHC	TTC29
PRDX1	GINS1
PIK3R3	TMEM125
POMGNT1	GSKIP
LRRC41	ZWINT
UQCRH	RIBC2
ATPAF1	ALDH1A3
FAF1	LRG1
CDKN2C	EFCAB1
RNF11	TJP3
NRD1	NME5
TXNDC12	ABHD6
CC2D1B	MMP24OS
ZCCHC11	SNTN
ZYG11A	DLEC1
CPT2	KLHDC7A
LRP8	BCO2
LRRC42	SPEF1
MRPL37	PRR15
PARS2	ALOX15
DHCR24	BRIP1
PCSK9	PTK6
USP24	LIPH
PPAP2B	PRRT3
INADL	MOK
FOXD3	DYDC2
RAVER2	FUT3
JAK1	C1orf87
SERBP1	ARMC3
SRSF11	LRRC46
ANKRD13C	ZIC2
RABGGTB	MDH1B
PIGK	CCDC80
FAM73A	CCDC153
FUBP1	MUC20
IFI44	RIBC1
SYDE2	ZC2HC1C
CYR61	DNAI2
2016-09-15	CGN
LMO4	FBXO15
PKN2	FKBP1B
GBP4	FANCI
ZNF644	ATP11C
HFM1	LOC728196
RPAP2	PSCA
RPL5	TEKT3
BCAR3	TSNAXIP1
GCLM	EPS8L1
CNN3	ADH1C
HIAT1	FAM3D
RNPC3	OR7E47P
PRMT6	SLC27A2
FAM102B	NUP42
HENMT1	DNAI3
PRPF38B	CAPN9
STXBP3	OSCP1
CLCC1	TTC12
TAF13	CATSPERD
SARS	ATAD2
CELSR2	F3
PSRC1	CC2D2A
SORT1	DNA2
GSTM3	PLCE1
CSF1	IQUB
AHCYL1	ZNF667-AS1
KCNC4	CSE1L
WDR77	SERPINB11
DDX20	RCN1
MOV10	HYDIN
RHOC	LRTOMT
LRIG2	PTPRN2
MAGI3	GNAL
BCAS2	CFAP107
DENND2C	TOGARAM2
NRAS	RORC
CSDE1	LCN2
ATP1A1	C22orf23
IGSF3	GORAB
PTGFRN	TSHZ2
WDR3	KNDC1
ZNF697	TMPRSS2
PHGDH	EML6
TXNIP	CHP2
LIX1L	LRRC23
RBM8A	ZBTB7C
PEX11B	CXCL17
RNF115	SEC14L3
CHD1L	LRRC73
ACP6	ZBBX
HIST2H2AA4	CFAP221
SV2A	FN1
MTMR11	SNHG1
PLEKHO1	NEK11
MRPS21	GNE
RPRD2	TIMP4
ADAMTSL4	SAXO2
ENSA	PCLAF
CERS2	KCNRG
PRUNE	CFAP157
CDC42SE1	RSPH1
GABPB2	WDR93
LYSMD1	DNAJB13
SCNM1	STOML3
VPS72	SCUBE2
PSMD4	EFHC2
RFX5	CDHR3
SELENBP1	CASK
TDRKH	CFAP100
THEM4	ELL3
S100A10	EZH2
S100A6	IFT46
S100A16	OTUD1
CHTOP	ANKRD35
NPR1	DNAI4
INTS3	CTPS1
DENND4B	ZNF474
SLC39A1	CLDN7
JTB	COL4A1
TPM3	FANK1
C1orf43	DAW1
UBAP2L	CCDC181
HAX1	COL4A2
UBE2Q1	DNAAF1
ADAR	NEK10
PBXIP1	RFX2
PYGO2	GPRC5A
SHC1	NIPSNAP3B
CKS1B	C4orf19
FLAD1	CCDC65
ZBTB7B	CFAP43
ADAM15	ERICH3
DPM3	KIF13B
MUC1	SAPCD1-AS1
THBS3	DNAH3
GBA	MAD2L1
FAM189B	CH17-340M24.3
CLK2	GZMB
FDPS	FAM166B
MSTO1	ADGB
DAP3	LAMB1
GON4L	LGALS3
ARHGEF2	SPACA9
SSR2	EHD3
UBQLN4	KIAA0513
LMNA	CDK4
PAQR6	DYNC2H1
SMG5	HELLS
TMEM79	RSPH3
C1orf85	MAP3K19
CCT3	TMEM154
MEF2D	TACC2
IQGAP3	KRT23
NES	SCRN1
RRNAD1	MCM2
MRPL24	ZNF662
HDGF	KLHDC9
PRCC	KCNE3
PEAR1	TRIAP1
ARHGEF11	GLB1L
FCRL3	PCP4L1
KIRREL	SAA4
SPTA1	PSENEN
IFI16	DRC3
TAGLN2	IYD
ATP1A2	LGALS1
CASQ1	MASTL
PEA15	PLAAT2
DCAF8	VWA3A
NCSTN	FCGR1B
F11R	ODAD4
PFDN2	SPATA17
NIT1	FASTKD1
USP21	NQO1
PPOX	RBM24
B4GALT3	PPL
NDUFS2	RBMX
SDHC	PRR18
ATF6	ENKUR
DDR2	ECRG4
TMCO1	H2BC21
UCK2	SYNPR-AS1
CREG1	AGR3
GPR161	LRGUK
F5	CIB1
KIFAP3	CCNE2
FMO4	SGMS2
PRRC2C	CYP4B1
PRDX6	PLA2G10
RABGAP1L	SYBU
RFWD2	ZNF367
FAM20B	GNA14
TOR3A	SLC22A4
SOAT1	NEMP1
TOR1AIP2	MEIS3P1
CEP350	RFC4
QSOX1	ADH6
RGS16	WFDC2
LAMC1	PLEKHS1
SMG7	AHNAK2
FAM129A	STS
TRMT1L	MYORG
IVNS1ABP	TTC16
HMCN1	DNAH5
NEK7	MTERF3
ZNF281	CCDC78
KIF14	KNTC1
DDX59	MUC12-AS1
CAMSAP2	TRNP1
C1orf106	SMAGP
KIF21B	FGF14-AS2
CACNA1S	ACSBG1
TMEM9	LTF
IGFN1	NUSAP1
PHLDA3	ALDH3B1
CSRP1	TUBB4B
NAV1	SPEF2
IPO9	SMC4
UBE2T	NDRG2
KDM5B	KIF9
RABIF	WDR25
KLHL12	CDS1
ADIPOR1	MAP1A
CYB5R1	C2orf81
SNRPE	ZNF260
PIK3C2B	RACGAP1
MDM4	SH3D19
DSTYK	RPS6KA2
NUCKS1	C5AR2
SLC41A1	CD55
IKBKE	GGT6
EIF2D	ALDH1L1
CD55	SPATA18
PLXNA2	B9D1
LAMB3	BEND5
TATDN3	SELENBP1
FLVCR1	ARHGEF37
VASH2	EPB41L1
KCTD3	NDC80
USH2A	PHEX
LYPLAL1	DALRD3
EPRS	EPPIN
BPNT1	SLC15A2
IARS2	TNFAIP6
2016-03-01	ANKRD45
MIA3	XPOT
BROX	FAM221A
TP53BP2	MSLN
NVL	LRP2BP
CNIH4	BAIAP2
DNAH14	GIPC2
LBR	PTGR1
SRP9	CYP2F1
EPHX1	MCM7
PYCR2	RBKS
PARP1	PARPBP
ADCK3	ZNF487
ARF1	SRSF2
OBSCN	CENPK
RNF187	KATNB1
GALNT2	MAP2K3
COG2	VWA3B
TTC13	CLMN
GNPAT	CYP2E1
EGLN1	PIH1D2
MLK4	SLPI
TARBP1	CCDC113
IRF2BP2	FIGNL1
TOMM20	EZR
GGPS1	UBL3
B3GALNT2	FPR3
MTR	TIMELESS
FH	PRC1
EXO1	ZNF146
ZNF669	SRD5A2
ZNF692	NUCB2
PXDN	LRP11
MYT1L	TMEM231
TSSC1	RAD51AP1
RPS7	CFAP210
ASAP2	ID2
ITGB1BP1	ASNS
YWHAQ	DNAH7
RRM2	NCAPG
HPCAL1	DIO1
ODC1	PPIL6
NOL10	LMO2
ATP6V1C2	DSCC1
PDIA6	WASIR2
ROCK2	ARMC2
GREB1	DNER
DDX1	DHCR24
SMC6	CCDC40
SDC1	LRRC18
RHOB	ODAD3
HS1BP3	DONSON
KLHL29	ZNF121
UBXN2A	RAN
TP53I3	GON7
CENPO	TMEM61
ADCY3	ARMH4
HADHA	LOXL4
HADHB	FAM149A
EPT1	NEK5
SLC35F6	ATG9B
TMEM214	CFAP53
OST4	PYGL
PREB	TUBB3
CAD	LAYN
SNX17	OSBPL6
ZNF513	LIN7B
PPM1G	DZIP1L
SUPT7L	CATSPERE
SLC4A1AP	MAL
RBKS	CH25H
BRE	BUB1B
PLB1	VRK2
PPP1CB	P4HTM
TRMT61B	OCEL1
SPAST	DCDC1
YIPF4	EFCAB12
BIRC6	STEAP4
TTC27	SPATA33
LTBP1	ABHD12B
CRIM1	SNHG8
ATL2	HHATL
HNRPLL	PITPNM3
GALM	SMIM6
SRSF7	DMKN
PKDCC	AHI1-DT
EML4	CAND2
LRPPRC	SDR16C5
EPAS1	CES4A
MCFD2	C6orf118
CALM2	DRAM1
PSME4	RAB37
ACYP2	WFDC21P
SPTBN1	COL5A2
EML6	SPAG16
RPS27A	NRAS
MTIF2	CENPF
EFEMP1	UHRF1
AHSA2	NUP107
USP34	IQCG
XPO1	COL5A1
CCT4	CALD1
SLC1A4	KIF6
ACTR2	PLEKHH1
PNO1	C18orf21
ANTXR1	ULK4
GFPT1	GBP6
AAK1	MCM6
PCBP1	CABCOCO1
TIA1	KIF15
SNRPG	C4orf47
FAM136A	CACFD1
DYSF	PAICS
SFXN5	USP51
RAB11FIP5	CRY2
PRADC1	VMO1
CCT7	BAIAP3
ALMS1	ZNF185
TET3	RFC5
MOB1A	LRP10
MTHFD2	SPATA24
SLC4A5	PPOX
DCTN1	PRR11
WDR54	PTGS2
MRPL53	DBF4
CCDC142	CCDC190
AUP1	ST6GALNAC1
HTRA2	MT1E
HK2	APOBEC4
TMSB10	FMNL2
KCMF1	SSUH2
TGOLN2	ARL6IP6
MAT2A	IFFO2
GGCX	GMDS
RNF181	LOC100130449
POLR1A	C6orf141
IMMT	TRAF3IP1
FAHD2A	GDPD3
ANKRD36C	TIMMDC1
GPAT2	EPAS1
STARD7	BRCA1
TMEM127	CDC45
SNRNP200	MYH14
KANSL3	RAB11FIP1
CNNM3	MARCHF10
ANKRD39	CASZ1
COX5B	ENTPD3
TMEM131	PPIA
INPP4A	C21orf58
EIF5B	ELF3
NPAS2	C2orf73
RPL31	CAPN14
CNOT11	SORBS2
NCK2	AMIGO1
SH3RF3	KIF18B
ANAPC1	SCML2
TMEM87B	RHCG
FBLN7	COL22A1
TTL	CST6
CBWD2	TNFSF15
SLC35F5	CENPU
ACTR3	FEN1
DDX18	CAPS2
MARCO	FHAD1
STEAP3	MELK
DBI	CHL1
PTPN4	SPAG1
TSN	C22orf15
GYPC	SMDT1
BIN1	PLA2G7
WDR33	TARS1
POLR2D	KCNJ12
AMMECR1L	CFAP46
UGGT1	CCNA2
HS6ST1	ENKD1
MZT2B	E2F6
IMP4	HLF
FAM168B	TOP2A
MGAT5	SMARCAD1
MCM6	C12orf73
KYNU	PRDX5
ACVR2A	DYNLT5
RBM43	FUT6
FMNL2	MAGOHB
GPD2	MRPL3
PKP4	NOP58
CCDC173	ATP10B
SSB	CFAP58
MYO3B	EXPH5
GAD1	MAPK3
GORASP2	H2AJ
TLK1	CDK1
DCAF17	CLU
DYNC1I2	FERMT1
MLTK	FOXJ1
SP3	MPHOSPH9
OLA1	PMS1
WIPF1	NATD1
ATP5G3	EFCAB6
HOXD11	EPS8L2
HOXD8	ZWILCH
MTX2	PFDN4
HNRNPA3	TMPRSS4
AGPS	NME1
PRKRA	SERPINB13
TTN	EVA1C
CWC22	TPX2
SSFA2	GCHFR
DNAJC10	CACNA2D1
TFPI	TMEM53
COL3A1	HOXC6
COL5A2	NCAPG2
ORMDL1	FMO5
MFSD6	CHEK2
TMEM194B	TTC21A
MYO1B	YAF2
NABP1	FAM131A
SF3B1	YARS1
HSPD1	TUBBP5
HSPE1	MAP6
MARS2	TMPO
SATB2	QSOX1
C2orf47	DEPDC1B
BZW1	GALNT11
CDK15	ALDH3B2
SUMO1	ATIC
FAM117B	ORC2
NBEAL1	ZFYVE21
ABI2	ELK3
NDUFS1	ACOT8
EEF1B2	KRT80
IDH1	ATP6V1D
PIKFYVE	SCGB2A1
CPS1	KRT40
ERBB4	TTI1
SPAG16	CDC25A
ABCA12	PSMA2
ATIC	ANKMY1
FN1	PBK
XRCC5	LDHA
SMARCAL1	DYDC1
RPL37A	MTF1
TNS1	KLK11
ARPC2	DEUP1
AAMP	HPRT1
PNKD	STMN1
TTLL4	POLG2
ABCB6	TPTEP1
GLB1L	DUT
STK16	SLC16A9
TUBA4A	CRYM
CHPF	IDNK
TMEM198	DMRT2
STK11IP	MPZL3
SERPINE2	CDC7
CUL3	FRMD4B
DOCK10	ZNF557
IRS1	FCER1G
RHBDD1	KIF23
COL4A4	KDM7A-DT
COL4A3	CCDC170
AGFG1	ZBED3
CAB39	ABHD17B
NCL	IFT172
PTMA	COL1A2
ALPP	SUB1
ALPPL2	BDH1
ALPI	GPD1L
ECEL1	COL1A1
PRSS56	TTC22
GIGYF2	CIPC
NGEF	ARHGAP32
DGKD	CXCL9
MROH2A	C11orf71
SH3BP4	IKBIP
AGAP1	USP2
LRRFIP1	MCM10
SCLY	BNIPL
FAM132B	CFAP70
PER2	C11orf96
TWIST2	CWH43
HDAC4	LRRC43
GPC1	WDTC1
RNPEPL1	UNG
SNED1	FAM86C1P
MTERFD2	VNN3P
HDLBP	KANSL2
FARP2	SPAG17
ATG4B	BAG1
D2HGDH	TMEM69
AC018816.3	FNDC11
SETD5	ERICH5
BRPF1	GULP1
OGG1	TMPRSS11B
TADA3	CYSRT1
ARPC4-TTLL3	RAET1E
JAGN1	GSDMC
EMC3	LHX2
FANCD2	ZNF750
SEC13	EMC3
RPL32	MICAL2
IQSEC1	LRRIQ3
NUP210	SPATA7
TMEM43	DOCK8-AS1
FGD5	CENPE
NR2C2	CCDC148
MRPS25	IMMT
ZFYVE20	SPATA6
CAPN7	DNAH6
SH3BP5	SRD5A3
PLCL2	NUF2
UBE2E2	PLAU
RPL15	SLC34A2
NR1D2	SASS6
NGLY1	AURKA
SLC4A7	KIF14
STT3B	ZNF844
CMTM6	MBTPS2
GLB1	JHY
CRTAP	HOPX
TRANK1	AK9
EPM2AIP1	CHAF1B
MLH1	FAXDC2
GOLGA4	FKBP5
OXSR1	FBXO5
GORASP1	KAZN
TTC21A	TENT5B
CSRNP1	TFRC
RPSA	CCNF
RPL14	SIX1
CTNNB1	SCNN1A
TRAK1	HOXA10
SEC22C	SPARC
SS18L2	TMPRSS11D
ZBTB47	GAS5
TMEM42	PGAP4
ZDHHC3	IL15RA
CDCP1	SCEL
LARS2	SCGB1A1
SACM1L	KIF11
ALS2CL	IDH1
NBEAL2	AGK
SETD2	SLC5A6
KIF9	UBE2E3
SCAP	ZNF92
SMARCC1	MORN2
DHX30	MCM8
MAP4	ABLIM3
CCDC51	SAMD15
ATRIP	CEP55
SHISA5	TNFSF4
COL7A1	CDCA5
UQCRC1	ZNF195
SLC26A6	VPS37B
CELSR3	DHX32
NCKIPSD	RAD54B
IP6K2	TEX26
ARIH2	PCDH20
WDR6	NUP62
IMPDH2	EDAR
QARS	BGN
USP19	CKS2
LAMB2	SLC44A1
GPX1	AQP5
RHOA	EXT1
TCTA	GALE
NICN1	CRAT
DAG1	CCN2
APEH	NFE2L2
IP6K1	NEDD1
MON1A	CD163
GNAI2	SH3BGRL2
IFRD2	LHFPL2
HYAL1	SMIM2-AS1
HYAL2	TMEM97
TUSC2	CDC42BPB
TMEM115	PIGR
DOCK3	MUC5AC
RBM15B	CHN1
RAD54L2	GFOD2
RRP9	SNHG15
PARP3	CD200R1
ABHD14B	FJX1
ABHD14A	MIEF1
RPL29	NUDT1
ALAS1	CXXC5
BAP1	RIPK4
TNNC1	MUC13
NT5DC2	CNFN
NEK4	POR
ITIH4	KLF8
RFT1	TOPBP1
TKT	C9orf152
CHDH	CCL4
ACTR8	ZNF697
SELK	KRT14
DNAH12	CRACR2B
ARF4	DNAAF4
DENND6A	CLASP1
SLMAP	LPCAT4
FLNB	CLCA4
PDHB	RNF103
PTPRG	CKAP4
THOC7	CLIC3
PSMD6	TSGA10
TMF1	PITPNB
ARL6IP5	CCDC60
SHQ1	PAQR7
PPP4R2	STAG3
ROBO1	LOC101929356
PROS1	FHL2
CPOX	CS
DCBLD2	TSPAN6
PCNP	SOCS2
RPL24	ZNF709
CEP97	AKR1C3
CBLB	LMNB2
PHLDB2	GOLGA2P5
GSK3B	TIA1
LRRC58	COL3A1
FSTL1	SNX10
GTF2E1	MRLN
POLQ	GREM1
IQCB1	CENPH
FAM162A	NUDT16L2P
KPNA1	NBEA
PARP14	UTP6
PTPLB	RMI2
KALRN	LINC02363
ITGB5	POLE2
HEG1	RCAN3
ALDH1L1	CDCA2
UROC1	LINC00592
PLXNA1	DNAH1
TPRA1	NUAK1
MCM2	CFAP119
PODXL2	CYP2C8
GATA2	MALL
RPN1	IQCH
RAB7A	STN1
CNBP	SERPINB1
COPG1	ADSL
H1FX	LLPH
MBD4	MTHFD2
PLXND1	INHBA
MRPL3	CLCN4
CDV3	INAVA
SRPRB	CCT6A
RYK	GNPDA1
AMOTL2	MYO1D
ARMC8	BMPR1B
MRAS	THUMPD2
MRPS22	MFF
COPB2	ZNF112
RNF7	IL20RB
ATP1B3	LOC105376805
PLOD2	ASPM
SERP1	WDR31
MED12L	TLE2
P2RY12	DTX4
MBNL1	HES1
DHX36	RIF1
SLC33A1	CPSF4
GMPS	EIF2S2
SSR3	LRWD1
RARRES1	L3MBTL4
MFSD1	FANCL
IQCJ-SCHIP1	LOC400710
KPNA4	TUBB2A
MYNN	GGCT
PRKCI	DUSP18
FNDC3B	ZNF542P
PIK3CA	H3-3A
ZNF639	GCNT3
ATP11B	BRI3BP
YEATS2	SLC6A14
PARL	SERPINB3
EIF2B5	BUB3
AP2M1	ATP6V1B2
ABCF3	MIEF2
ALG3	RHOV
PSMD2	ITGB3BP
EIF4G1	BEX3
POLR2H	SNRPE
EIF4A2	INPP5A
LPP	SLC6A6
CCDC50	MRPL32
ATP13A4	MKI67
LSG1	MARCHF4
FAM43A	MRPL30
MUC4	LEKR1
TNK2	NOL11
TFRC	GAPDH
PAK2	POLQ
MFI2	TRPM7
FYTTD1	LOC100288656
LRCH3	MAP1LC3A
RPL35A	CD14
PIGG	RBBP8
PCGF3	LZTFL1
TMEM175	ZNF84
DGKQ	PPP1R32
IDUA	MLYCD
FGFRL1	DTYMK
SPON2	EYA1
CTBP1	SYTL4
MAEA	CDC6
UVSSA	HDGFL3
FAM53A	RHEB
TMEM129	MTR
LETM1	STRBP
WHSC1	KRT78
NAT8L	CETN2
RNF4	ARHGEF26-AS1
SH3BP2	LINC00899
GRK4	GARS1
DOK7	FOXN3
LYAR	GRHL3
STX18	EXO1
WFS1	RANBP1
MRFAP1	THBS2
S100P	POGLUT1
TBC1D14	C3AR1
SORCS2	MT3
SH3TC1	BOD1
ACOX3	GNLY
CPZ	PALMD
BOD1L1	KLHL41
CPEB2	TMBIM1
DCAF16	ZNF805
PI4K2B	SULF1
RPL9	B3GNT3
PDS5A	RRM2
LIMCH1	PWWP2B
TMEM33	USP14
SLAIN2	SLC9A7
FIP1L1	QDPR
TMEM165	CASP9
PPAT	CRYL1
POLR2B	SLC9C2
IGFBP7	SLC13A3
COX18	FLRT3
ANKRD17	INTS7
CXCL2	ZNRF3
EREG	NOC3L
G3BP2	SIX2
NAAA	F2R
SHROOM3	CCNB1
CCNI	ZBTB42
CCNG2	TTLL9
FRAS1	FAM83A
HNRNPD	SPATS2
SEC31A	AMOTL2
COPS4	DSG2
WDFY3	UBE2C
PTPN13	ZFAS1
AFF1	PTBP2
ABCG2	VSIG10L
ADH5	COBL
H2AFZ	MARS1
NFKB1	PPA1
CISD2	CCDC89
BDH2	H2AZ1
CENPE	PRSS22
GSTCD	TUBA1A
SEC24B	SASH1
PLA2G12A	IFIH1
SEC24D	WDR54
MAD2L1	KPNB1
ANXA5	RERE
SPATA5	LUC7L2
HSPA4L	MBP
PHF17	CCL2
C4orf33	TTF2
SLC7A11	SND1
SETD7	SAC3D1
ZNF330	SEC14L4
LRBA	GPT2
RPS3A	NRXN3
FHDC1	CCL8
MND1	VWA8-AS1
CPE	IRAK2
SH3RF1	ADAM22
GALNT7	BAALC
HMGB2	REC8
TENM3	MRPL19
SDHA	TMEM220
PDCD6	NEXMIF
AHRR	ABCE1
C5orf55	TAF5
EXOC3	GMPS
SLC12A7	ATP2C2
CLPTM1L	AKT3
MRPL36	ALDH3A2
NDUFS6	KIAA1522
MED10	SCNN1B
NSUN2	SLBP
SRD5A1	PRR29
PAPD7	DNAL1
MTRR	DUSP12
CCT5	GSTZ1
2016-03-06	TACSTD2
ANKRD33B	SMC1A
TRIO	MCM3
FAM105B	MAGOH-DT
ANKH	SPAG8
MYO10	C1orf131
BASP1	DDX50
GOLPH3	KNL1
MTMR12	MISP
ZFR	MEIS1
SUB1	CMAHP
TARS	RAD21
DNAJC21	U2SURP
WDR70	ANKRD9
LIFR	MAGI3
OSMR	FBXO36
FYB	TIPIN
DAB2	ANKRD37
RPL37	CBX3
FBXO4	TLCD2
ZNF131	METTL5
C5orf28	KLF2
PAIP1	DPYSL2
MRPS30	CEP126
SNX18	SPINK5
IL6ST	DDX60L
ZSWIM6	FAM174B
IPO11	MYO5B
PPWD1	LLGL2
SGTB	EPN3
CCNB1	MED15P9
BDP1	MCM4
TNPO1	NUP205
ARHGEF28	ADHFE1
HEXB	DNAJC9
COL4A3BP	GPR162
ZBED3	NFE2L3
TBCA	C15orf48
ARSB	OXTR
HOMER1	CLIC5
DHFR	NPHP1
MSH3	NEIL3
RPS23	DZANK1
EDIL3	POLR1B
RASA1	PRKCZ
FAM172A	PRDX1
RHOBTB3	GINS3
RGMB	TMC4
PAM	E2F3
FBXL17	PER2
MAN2A1	ZNF131
DCP2	MGAT5
YTHDC2	COL6A3
FEM1C	GRM7
TMED7-TICAM2	HSPB8
DMXL1	S100A9
LOX	ESCO2
PPIC	PDRG1
ALDH7A1	SPRR3
PHAX	CRIP1
SLC12A2	SMPD2
FBN2	CCDC59
HINT1	SOCS5
SLC22A4	RAB36
UQCRQ	LINC00839
HSPA4	TBK1
SKP1	CHI3L1
PPP2CA	OIP5
CAMLG	ECT2
DDX46	OSGEPL1
PCBD2	AXL
PITX1	NIBAN3
H2AFY	SRSF7
TGFBI	INTS13
SPOCK1	RRP15
HNRNPA0	VASH2
FAM13B	AGBL2
KIF20A	SRPX2
KDM3B	SPNS2
ETF1	B3GALT6
HSPA9	CPEB3
SIL1	CSAG3
TMEM173	TOM1
CYSTM1	ITGAV
PFDN1	NSD2
ANKHD1	UBA2
SRA1	PROM1
SLC35A4	CSTB
HARS	KRT7
ZMAT2	SYTL2
PCDHAC1	LRRC8A
TAF7	ITPKC
DIAPH1	TBCE
FCHSD1	EARS2
PCDH1	MCU
KIAA0141	LOC100506851
NR3C1	TXNDC12
RBM27	CCL28
TCERG1	TAF4B
SPINK5	NECTIN4
ARHGEF37	SMPD3
TIGD6	SLCO5A1
PDGFRB	SGSM3
TCOF1	SUN1
NDST1	KLF5
SYNPO	GATA6
RBM22	FBXW9
TNIP1	TAF1A
ANXA6	INPP4A
ATOX1	THOC1
G3BP1	KIAA0319
GALNT10	TTC7A
LARP1	TCP11
GEMIN5	ZNF26
LSM11	CRYZL2P
TTC1	MMP12
SLU7	TDG
NUDCD2	GALNT14
WWC1	PLIN3
PANK3	RPTN
SLIT3	ERBB2
DOCK2	BBS9
TLX3	ABLIM1
FBXW11	EIF2AK2
SH3PXD2B	ATP13A4
DUSP1	TIGAR
ERGIC1	CCDC30
RPL26L1	PSPH
ATP6V0E1	NCL
BNIP1	TYROBP
STC2	KCNJ16
SFXN1	PNPT1
KIAA1191	PARP12
FAF2	KIF4A
RNF44	KIF18A
CDHR2	FGF14
HK3	C4orf46
UIMC1	CKS1B
FGFR4	NUTM2A-AS1
NSD1	POLA1
LMAN2	PEX11G
GRK6	POLR2D
PRR7	MAB21L4
PDLIM7	BASP1
TMED9	MANEA
N4BP3	DDX55
RMND5B	RHOT1
NHP2	SENP1
HNRNPH1	LINC00908
CANX	ALS2CL
MGAT4B	SRSF10
SQSTM1	FKBP7
RNF130	PAPOLA-DT
MGAT1	LOC101928554
GNB2L1	CFAP92
FOXF2	DENND6B
FOXC1	AKIP1
SERPINB1	VPREB3
SERPINB6	DDX18
PXDC1	NT5C2
C6orf201	TNFRSF10D
ECI2	TMEM234
FARS2	CEP170B
RREB1	ZDHHC1
SSR1	C1QB
TXNDC5	RAD51C
EEF1E1-MUTED	PRKCD
NOL7	SERTAD4-AS1
RANBP9	TSTD1
JARID2	LOC100506990
MYLIP	HNRNPA1
ATXN1	PLPPR3
CAP2	UBE2F
FAM8A1	C8orf33
KIF13A	TSLP
KDM1B	LINC01127
E2F3	R3HDM4
SOX4	CFAP74
ALDH5A1	TSEN15
C6orf62	ANXA9
LRRC16A	TRIM55
HIST1H1C	TTC23L
HFE	MFSD6
HIST1H2BJ	PUS7
HIST1H2BO	GFM1
PGBD1	PIAS3
GABBR1	IFIT3
RPP21	CLIP4
HLA-E	PLLP
ABCF1	AADACP1
PPP1R10	PDE6B
ATAT1	DUSP1
C6orf136	DND1
DHX16	RABGGTB
PPP1R18	SYNPO2
TUBB	RSL1D1
FLOT1	TANK
IER3	ABRACL
DDR1	PIK3C2B
VARS2	FSCN1
HLA-B	IARS1
ATP6V1G2-DDX39B	CEACAM7
PRRC2A	MDS2
BAG6	NR2C1
LY6G5B	SPATS1
DDAH2	DKC1
CLIC1	MIS18A
MSH5-SAPCD1	PPDPF
VWA7	FAM168B
VARS	MYNN
C6orf48	HMMR
NEU1	PDLIM2
ZBTB12	ABAT
C2	ZNF395
CFB	SHMT2
NELFE	ZNF512
SKIV2L	PDCD5
STK19	TTK
C4A	ANKRD54
C4B	MCMBP
ATF6B	TUBGCP4
NOTCH4	GRSF1
TAP2	CDCA7
PSMB8	LYL1
TAP1	RFC3
PSMB9	ZNF124
BRD2	KLHDC8B
COL11A2	DNM1L
RXRB	SLC39A14
VPS52	IFT57
WDR46	MAP3K9
TAPBP	XPO1
ZBTB22	ZGRF1
ITPR3	WNT9A
MNF1	KLRG2
LEMD2	MEIS2
HMGA1	PDSS1
C6orf1	STPG1
RPS10	BACE2
ANKS1A	TMA16
MAPK14	GART
KCTD20	ILRUN-AS1
SRSF3	IL20RA
MTCH1	TNFRSF13C
COX6A1P2	TMPRSS3
PIM1	MBOAT2
ZFAND3	PTPN21
KCNK5	PIMREG
NFYA	NEBL
USP49	KCTD3
TAF8	KLK10
UBR2	MNDA
RPL7L1	DDX39A
PPP2R5D	SLC16A7
KLHDC3	B3GALT4
CUL7	CRNN
SRF	TMEM39A
CUL9	LINC00173
ABCC10	NR4A2
TJAP1	B3GALNT2
YIPF3	MSRA
XPO5	DEFB124
POLH	RXRB
HSP90AB1	TNFSF11
SLC35B2	UCK2
AARS2	NAA25
CDC5L	AK1
ICK	CCDC150
GCLC	KCTD11
DST	RIPOR2
PTP4A1	OR7E12P
FAM135A	EPN2
SMAP1	FBN1
OOEP	ZSWIM5
EEF1A1	H2AC8
COX7A2	MYL12B
TMEM30A	HNRNPLL
PHIP	FHIP1A
FAM46A	TECPR2
PGM3	AP3M2
RWDD2A	USP18
AKIRIN2	TPTE2P6
RNGTT	POT1
PM20D2	COL15A1
ASCC3	SLC35C1
HACE1	MB
AIM1	AK2
PDSS2	MLF1
MICAL1	GMPPB
AK9	SORT1
FIG4	DOCK4
WASF1	SLC35F2
GTF3C6	HRK
TRAF3IP2	LSM5
LAMA4	ADAM23
HDAC2	STX18
DCBLD1	AGR2
NUS1	STARD3NL
MAN1A1	ECM1
SERINC1	NUP37
HINT3	NDUFAF5
TRMT11	PIGW
PTPRK	SERPINB6
RPS12	GRAMD1C
EYA4	ME3
MAP7	EFCAB2
CITED2	LSM6
GPR126	MRM2
AIG1	RECQL
SF3B5	BUB1
SASH1	GNAS-AS1
NUP43	CCDC69
LRP11	DIXDC1
MTHFD1L	GAS8
AKAP12	MARCKSL1
ZBTB2	CEP135
SCAF8	ADRB1
ARID1B	ABHD14B
TMEM242	CEP192
SNX9	EPHB4
TULP4	SNAP47
TMEM181	ITGA1
DYNLT1	SLC13A4
EZR	NPL
SOD2	MIR3682
ACAT2	SKP2
TCP1	CNKSR1
IGF2R	ZBTB2
QKI	ORC6
PDE10A	RHOU
MLLT4	B9D2
WDR27	DCDC2B
PSMB1	ANKFN1
FAM20C	TMEM40
HEATR2	RNF4
PRKAR1B	MSMB
GET4	MALSU1
INTS1	DHX15
MAFK	PINK1
TMEM184A	SVOPL
PSMG3	LRRC56
FTSJ2	CCN3
EIF3B	GJA1
BRAT1	ARHGAP18
TTYH3	LINC01354
SDK1	WDR49
FOXK1	MTCL1
AP5Z1	DNAJC2
RADIL	SRP72
WIPI2	CAV1
TNRC18	PA2G4
FBXL18	CDK20
ACTB	CD59
FSCN1	SRSF1
RNF216	FOXA3
AIMP2	ZNF439
EIF2AK1	ZNF267
C7orf26	C6orf132
COL28A1	CMTM8
GLCCI1	NUP85
PHF14	HAUS1
TWIST1	COLGALT1
DNAH11	ME2
IL6	LINC01186
MALSU1	B3GNT6
MPP6	RBPJ
HOXA3	TCTN1
CPVL	APOC1
SCRN1	UPF3B
GARS	NRAV
KBTBD2	FNDC3B
2016-09-07	SLC25A40
STARD3NL	C19orf48
RALA	PRKAR2A
CDK13	CTSC
GLI3	SLC20A2
DKFZP686D09174	VAMP5
HECW1	NIPAL2
URGCP	CPOX
RP5-1165K10.1	CD274
DBNL	KPNA2
POLM	PDPK1
POLD2	BCL2L15
GCK	OSTC
NPC1L1	CYRIB
DDX56	ANGEL2
OGDH	STK24
ZMIZ2	VTN
PURB	C19orf54
MYO1G	TUBA4A
TBRG4	ARMH1
IGFBP3	LOC102724156
TNS3	ADGRE2
ABCA13	NUP54
COBL	FAM171A1
MRPS17	VAMP8
PSPH	CCNT1
CCT6A	CLBA1
SUMF2	TET1
GUSB	SLC16A11
ASL	HNRNPA2B1
CRCP	CFAP99
FZD9	SYTL5
DNAJC30	CHAF1A
WBSCR27	MTRR
LIMK1	CTDSPL2
LAT2	BDKRB2
RFC2	AEN
CLIP2	POMGNT2
GTF2IRD1	RPS15A
GTF2I	COL8A1
WBSCR16	TPO
HIP1	GAN
POR	CFAP69
STYXL1	LINC02303
MDH2	CCND2
HSPB1	COL27A1
SRCRB4D	PUS7L
DTX2	BCL6
GNAI1	TREML2
DBF4	CASTOR3
STEAP4	FBXO22
GTPBP10	RNPS1
CYP51A1	VPS54
KRIT1	CATSPER2
BET1	PRKAA2
CASD1	TMEM213
PEG10	IL33
SLC25A13	GTPBP4
LMTK2	ILF3
TECPR1	PSMA1
BAIAP2L1	SPOCK3
TRRAP	DDHD1
SMURF1	KIF20B
KPNA7	TNFRSF9
ARPC1A	LSM12
ARPC1B	PRMT3
PDAP1	LAMC1
ATP5J2-PTCD1	FBXL13
CPSF4	MAOB
ZNF655	GABRP
ZNF3	C17orf97
COPS6	LINC01943
MCM7	IL15
MEPCE	RIDA
PPP1R35	DLGAP5
PCOLCE	MYZAP
MOSPD3	ITGB8-AS1
TFR2	ADIRF
GNB2	TCEA3
GIGYF1	LYAR
EPHB4	TTC39B
TRIP6	RCHY1
SRRT	LINC01222
TRIM56	NFATC1
PLOD3	AATF
CUX1	SLC35B4
SH2B2	KLHL3
RP11-514P8.6	C8orf34
DLD	SLC39A10
LAMB1	HOXA3
DOCK4	RBFOX2
MDFIC	FASTKD2
MET	PWP1
NAA38	SCRN2
NDUFA5	DDX52
WASL	ZNF138
ZNF800	BIRC5
SND1	EIF5A2
RBM28	FYCO1
IMPDH1	LMO7
CALU	SSTR2
ZC3HC1	PRPF40A
TMEM209	FNTA
CPA4	CENPQ
PODXL	NLN
CHCHD3	COL28A1
SLC35B4	NCBP1
NUP205	TPRG1L
MTPN	RCOR1
CREB3L2	SCLT1
TRIM24	ERI1
ZC3HAV1	POGLUT2
C7orf55-LUC7L2	CSTF3
PARP12	IMPACT
SLC37A3	EIF3M
MKRN1	ATP1A2
AGK	RPLP0
SSBP1	ST20
RP11-1220K2.2	WRAP53
ZYX	TMEM184A
FAM115A	ZBED5-AS1
PDIA4	MMEL1
ZNF783	LOC101927609
ZNF746	LRRC36
LRRC61	CNPPD1
REPIN1	PHF14
CDK5	RNASEH2A
SLC4A2	CLEC4E
FASTK	UBE2H
TMUB1	HOXC9
AGAP3	ARHGEF40
ABCF2	VEZT
CHPF2	ORC5
RHEB	NCAPH
PAXIP1	ZNF430
INSIG1	DSN1
RBM33	RIPK2
MNX1	DEGS1
UBE3C	DPP10-AS1
ESYT2	ST14
FBXO25	ZC3H8
C8orf42	IFNG
SGK223	GAD1
TNKS	VPS11
BLK	PTPRU
GATA4	BRIX1
CTSB	PINX1
LONRF1	PHGDH
ZDHHC2	NXT1
PDGFRL	PRMT1
PCM1	C10orf67
CSGALNACT1	CCR1
REEP4	MGME1
BMP1	NOM1
PHYHIP	TGFBI
POLR3D	RBM20
SLC39A14	GCFC2
KIAA1967	ZC3H15
TNFRSF10B	TCTN2
LOXL2	CXCL1
ENTPD4	PROSER1
SLC25A37	APMAP
DOCK5	PRRX1
DPYSL2	CFAP91
CLU	SUV39H2
ZNF395	TIMM21
EXTL3	CCT4
KCNU1	PSMC3IP
ZNF703	PPAT
TACC1	SSX2IP
GINS4	KLRB1
PLAT	ZFP36
SMIM19	EFHC1
HOOK3	SYNE4
FNTA	RALGPS2
PRKDC	SIK3
MCM4	RWDD2B
PXDNL	MTMR4
PCMTD1	DNMT1
ST18	CALML4
RB1CC1	EPPK1
RPS20	EPIST
PDE7A	SCAI
MYBL1	SARNP
COPS5	SDCCAG8
SLCO5A1	ARNT
TRAM1	GK
LACTB2	KIF2C
TERF1	MKS1
RPL7	MS4A4A
JPH1	TCEAL3
E2F5	MYO19
WWP1	SHISA8
OSGIN2	CD1C
TMEM64	AGPAT2
UQCRB	PPP1R13L
PTDSS1	LINC00886
RPL30	YWHAG
VPS13B	KNOP1
PABPC1	SPRR1A
YWHAZ	FANCG
AZIN1	LRRC27
SLC25A32	LOC100505841
EIF3H	MT1M
UTP23	PDZK1IP1
RAD21	NPM1
SNTB1	HSD17B8
ZHX2	ZSCAN31
DERL1	CNGA4
FAM83A	HAUS6
C8orf76	FOLH1B
ATAD2	DEK
TMEM65	ALG6
NDUFB9	RPS24
TRIB1	RHOBTB2
EFR3A	CENPJ
ST3GAL1	GBP5
COL22A1	TNFRSF21
PTK2	LINC00326
DENND3	SLC37A1
PTP4A3	P2RY2
TSNARE1	USP43
BAI1	FAF2
LY6K	OVOL1
CYP11B1	AHCY
LY6E	MKX
GLI4	NIBAN2
TOP1MT	DDAH2
RHPN1	SFXN1
ZC3H3	SACS
GSDMD	XG
MROH6	FZD7
NAPRT1	WDHD1
EEF1D	NDEL1
TSTA3	NUP58
ZNF707	YWHAEP7
FAM83H	MTF2
SCRIB	TGM1
PUF60	ZNF618
NRBP2	CEP152
EPPK1	PHLPP1
PLEC	TGM3
GRINA	VANGL2
GPAA1	ATF4
CYC1	KLHL6
MAF1	FOXP1
KIAA1875	CXorf58
MROH1	FGGY
HSF1	ZNF45
DGAT1	RNF139-DT
FBXL6	NUP50-DT
SLC52A2	OLFML2B
CPSF1	GDF15
VPS28	LINC00665
CYHR1	AKR1B10
KIFC2	ASL
MFSD3	MYH4
LRRC14	TMEM254
LRRC24	RBM28
ARHGAP39	MIR200CHG
RPL8	CRACR2A
ZNF517	PDCD11
CBWD1	CYP2B7P
SMARCA2	LINC01094
SLC1A1	POLR2B
RCL1	DUOX2
ERMP1	NDC1
UHRF2	FGD6
C9orf123	CDH12
LURAP1L	TMEM209
NFIB	ENOPH1
PSIP1	CPSF6
RPS6	CENPA
MLLT3	XRCC5
FOCAD	PTTG1
MTAP	THAP2
CDKN2A	PALB2
TUSC1	CBY1
DDX58	NOL8
SMU1	THRB
B4GALT1	FAM209B
AQP3	AHNAK
DCAF12	BRCA2
KIF24	KCNK6
FAM219A	CHEK1
SIGMAR1	PSKH1
VCP	HJURP
PIGO	FAM174A
RUSC2	STX6
TPM2	C10orf88
TLN1	LOC105376081
NPR2	ALKBH2
HINT2	CFAP73
CLTA	ADAR
GNE	ZNF561-AS1
RP11-613M10.9	TPI1
DCAF10	PRSS27
SLC25A51	AIDA
SHB	REEP6
ALDH1B1	GASK1B
FAM122A	NRAD1
KLF9	SLC27A1
TMEM2	MAILR
GDA	IL22RA1
VPS13A	PPIF
PSAT1	GPRC5C
TLE4	HP1BP3
RASEF	RILPL1
HNRNPK	BTC
NAA35	RRM1
ISCA1	CISD2
GAS1	PMP22
DAPK1	USP4
CTSL1	PTRH2
SECISBP2	ZNF140
SEMA4D	ZFC3H1
AUH	PAPSS2
IARS	CAD
NOL8	MROH9
IPPK	PRKDC
NINJ1	SH2B3
FAM120AOS	ASB9
HIATL1	PLXNB1
FANCC	TADA2B
CDC14B	GALC
AAED1	ZNF667
FOXE1	EIF4E2
INVS	GUCY2C
TMEM38B	RECQL5
RAD23B	PTEN
FAM206A	CSGALNACT2
TMEM245	TSR1
EPB41L4B	PLK4
PALM2	SNHG16
TXN	WWP2
SVEP1	GSN
KIAA0368	SLC30A6
PTBP3	NOL10
PRPF4	ZNF547
POLE3	NOP56
RGS3	RPL7L1
AKNA	FOXM1
PAPPA	SLC1A3
CDK5RAP2	HMGXB4
PHF19	GRIN3B
DAB2IP	PROCA1
NDUFA8	MANSC1
PTGS1	SDC2
DENND1A	SNX18
PSMB7	ANKRD29
OLFML2A	ZBTB7A
RPL35	CCDC28B
ARPC5L	ELAVL1
SCAI	SUPV3L1
HSPA5	PPP1R16A
MAPKAP1	UNC13B
RALGPS1	FBL
GARNL3	ZNF100
RPL12	HEY1
LRSAM1	ASS1
FAM129B	OLA1
CDK9	RHBDL2
ENG	SPNS3
ST6GALNAC4	PHBP19
FAM102A	CENPN
PTGES2	DNAH11
CIZ1	STX7
GOLGA2	PSMA4
SWI5	SPATA6L
COQ4	MMP1
SLC27A4	S100A8
URM1	NUDCD1
CERCAM	ANKRD22
ODF2	PDGFRL
WDR34	COPS2
SET	ALDH8A1
ZDHHC12	CCSAP
TBC1D13	LAP3
CCBL1	QRICH1
LRRC8A	PADI1
PHYHD1	KLHL5
DOLK	CR1
NUP188	CNPY2
FAM73B	DMXL2
DOLPP1	CNIH4
IER5L	SNRPA
NTMT1	IGSF6
ASB6	POP1
TOR1A	KCNMB2
C9orf78	CCDC33
GPR107	NUP155
ASS1	PDCD6IP
ABL1	KNSTRN
FIBCD1	NDUFB9
AIF1L	WDR75
PRRC2B	A4GALT
POMT1	RCN2
UCK1	GTF2F2
RAPGEF1	CYSTM1
DDX31	EFEMP2
GTF3C5	BPIFB1
MED22	SFMBT1
RPL7A	MINPP1
SURF4	CSAD
REXO4	SNX31
BRD3	RSAD2
WDR5	WDR43
COL5A1	TUB
PPP1R26	CAST
MRPS2	EVPL
KCNT1	CTNS
CAMSAP1	C4BPB
UBAC1	TOR1A
NACC2	TMEM79
QSOX2	CA5B
CARD9	STOM
SDCCAG3	SLC9A3R1
INPP5E	CCNT2
SEC16A	ST3GAL4
NOTCH1	NUP133
AGPAT2	DPY19L4
RABL6	KCNB1
MAMDC4	SNRPG
FBXW5	ADAMTS2
C9orf142	CD200
NPDC1	LAMA4
SAPCD2	ZNF703
UAP1L1	LINC02345
MAN1B1	PCDH18
DPP7	CYC1
LRRC26	MAT2A
SSNA1	SNORA68
TPRN	KCNQ1
NDOR1	TM2D2
TUBB4B	CNOT2
NELFB	SOBP
TOR4A	MAJIN
NRARP	DNASE1L3
EXD3	ANLN
EHMT1	MOSPD3
ZMYND11	TIPRL
LARP4B	LINC00856
ADARB2	PHF7
PFKP	ZNF106
PITRM1	ZNF396
ANKRD16	LRIG1
FBXO18	ZSCAN25
IL15RA	LXN
TAF3	LINC00479
USP6NL	BLMH
DHTKD1	PDE7B
NUDT5	TUBGCP2
CDC123	CACYBP
PHYH	BFAR
SEPHS1	MSH2
FAM107B	VPS13D
RPP38	LINC02622
CUBN	C15orf65
C10orf114	SHANK2
MLLT10	KLHL42
BMI1	UBFD1
OTUD1	METTL1
ABI1	IPO9
YME1L1	C5orf34
WAC	ORC3
SVIL	LINC00622
ZEB1	PLPP4
KIF5B	ADH5
EPC1	TMEM107
ITGB1	ZNF880
NRP1	CTNNA1
PARD3	LTV1
CCNY	NUP35
FZD8	MPZL1
BMS1	NAPRT
HNRNPF	RBL1
ZNF485	PKN3
2016-03-08	ADH1A
AGAP10	PGAP3
NCOA4	MUCL1
SGMS1	GIPR
ZWINT	UBE2G2
CISD1	GCLM
TFAM	SKA3
CDK1	MMP3
ARID5B	TUBB
JMJD1C	GRK6
HERC4	ADORA3
MYPN	LINC01121
DNA2	PIK3IP1
DDX21	NCBP2
KIAA1279	SHTN1
SRGN	NBN
HKDC1	GSTO1
HK1	CUEDC2
AIFM2	TMEM30B
TYSND1	STAT1
SGPL1	NAV1
UNC5B	GZMA
C10orf54	ROBO1
CDH23	SLC25A29
PSAP	SLC12A6
CHST3	ARF3
ANAPC16	SLC27A4
DDIT4	ILDR1
MICU1	AATBC
ECD	BZW2
MRPS16	RBM15
PPP3CB	MVP
SEC24C	IFITM10
FUT11	HNRNPD
ZSWIM8	SPDEF
VCL	RPN2
VDAC2	TTC6
RPS24	NR2C2AP
ZMIZ1	RAD54L
PPIF	BCL2L10
ZCCHC24	MS4A15
SH2D4B	EME1
GHITM	EPB41L4B
WAPAL	EEF1E1
BMPR1A	CTSL
FAM35A	DIS3L2
MINPP1	ABHD11
PTEN	CEP170
TNKS2	TOR4A
EXOC6	PRDM9
MYOF	SNHG18
TBC1D12	TBC1D24
ALDH18A1	NEIL1
SLIT1	CRYBG2
RRP12	LCA5
PGAM1	PRIM1
MMS19	SNHG17
AVPI1	FBXL2
MARVELD1	SAT1
HPS1	FILIP1
CNNM1	ZNF552
COX15	MACC1-DT
ABCC2	CASC2
SCD	ARHGAP11A
NDUFB8	ILF2
MRPL43	RAD18
C10orf2	BACE1
LZTS2	BTG4
SFXN3	IFI44
KAZALD1	DDX21
FBXW4	OTUD6B
MGEA5	MSH6
C10orf76	STAR
PPRC1	DENR
NOLC1	CCDC71L
GBF1	POMGNT1
NFKB2	CASP7
ACTR1A	CDKL1
TRIM8	FGFR1OP2
WBP1L	PAK6-AS1
CNNM2	RAD51
PCGF6	ELP3
TAF5	SLC25A32
USMG5	WDR17
PDCD11	UBE2T
NEURL	IFI44L
SH3PXD2A	IL5RA
SLK	IREB2
WDR96	MYCBPAP
ITPRIP	POSTN
ADD3	ADNP2
DUSP5	FAS
DCLRE1A	PSRC1
NHLRC2	MTA2
ABLIM1	LDB2
TRUB1	EIF2B1
ATRNL1	C4orf3
KIAA1598	RNF165
PDZD8	LMAN1
NANOS1	CCDC14
EIF3A	SERTAD4
FAM45A	ZNF473
PRDX3	PNO1
INPP5F	FAM200A
WDR11	ICAM1
DMBT1	TARBP1
BUB3	INTS12
LHPP	LOC101927093
FAM53B	CUL1
METTL10	PM20D2
CTBP2	UQCRH
PTPRE	GOSR2
BNIP3	PPRC1
STK32C	CDKN2B
TTC40	UBAP2L
TUBGCP2	GZMH
ZNF511	SPDL1
FUOM	HNRNPH1
ECHS1	GRM5
MTG1	UBXN2B
RIC8A	ZDHHC13
IFITM1	HNRNPU
IFITM3	BMP2
B4GALNT4	CBWD2
PKP3	BLID
SIGIRR	CD81-AS1
PTDSS2	INTS8
RNH1	FBLN7
DEAF1	ANP32A
EPS8L2	FRMD4A
TALDO1	TMEM38B
PDDC1	SRSF3
SLC25A22	POLR2H
PIDD	OSBPL10
RPLP2	MRAP2
[truncated: 3,977 more rows]
